# Supplementary material for: Genetic and Molecular Characterization of Treacher Collins Syndrome in Three Mexican Families
Source: Int J Mol Sci. 2026 Feb 16;27(4):1891. doi: 10.3390/ijms27041891 (PMC12941230; doi:10.3390/ijms27041891)
Supplement: Supplementary file 1 [file ijms-27-01891-s001.zip › Table 1.xlsx]

## Sheet: Hoja1
Gene/variant	Criterion	Strength	Evidence	Justification	Classification
TCOF1 NM_001371623.1:c.4345+1G>A	PVS1	Very Strong	Canonical +1 splice donor variant predicted to abolish normal splicing, consistent with loss of function, the established disease mechanism for TCOF1.	Canonical splice-site variants (±1/2) are explicitly designated as PVS1 in ACMG guidelines when loss of function is a known mechanism. Multiple splice prediction tools concordantly indicate donor site abrogation, and TCOF1 haploinsufficiency is a well-established cause of Treacher Collins syndrome.	Pathogenic
	PM2	Moderate	Variant absent from population databases (gnomAD, 1000 Genomes) at the time of analysis.	Population frequency was assessed in contemporary large-scale reference datasets (gnomAD v2.1.1/v3.1.2/v4). The variant was not observed, supporting rarity consistent with pathogenicity (accessed on [2026-01-18).
	PP3	Supporting	SpliceAI and Pangolin independently predict complete loss of the canonical donor splice site.	Computational predictions were used as supporting evidence only and not as primary justification. Concordant results from independent algorithms increase confidence in splice disruption but do not replace functional validation.
	PP4	Supporting	Clinical phenotype is highly specific for Treacher Collins syndrome.	Treacher Collins syndrome has a characteristic craniofacial phenotype and a well-defined genetic etiology. The observed clinical features are highly specific and consistent with TCOF1-related disease, supporting PP4.
TCOF1 NM_001371623.1:c.226_227insC (NP_001358552.1 :p.Arg77Ilefs*97)	PVS1	Very Strong	Frameshift variant resulting in a premature termination codon at amino acid position 173, predicted to trigger nonsense-mediated mRNA decay.	Frameshift variants introducing premature stop codons upstream of the final exon are a canonical loss-of-function mechanism. TCOF1 haploinsufficiency is a well-established cause of Treacher Collins syndrome, and this variant fulfills ACMG criteria for PVS1.	Pathogenic
	PM2	Moderate	Variant absent from population databases (gnomAD, 1000 Genomes) at the time of analysis.	Population frequency data were interrogated using contemporary large-scale reference databases. Absence supports rarity consistent with a pathogenic variant, while acknowledging that database content may evolve over time (e.g. https://gnomad.broadinstitute.org/variant/5-150364174-A-AC?dataset=gnomad_r4).
	PM4	Moderate	Protein length change due to a +1 frameshift, resulting in a severely truncated protein (173 aa vs. 1,411 aa wild type).	Frameshift variants causing substantial protein truncation in non-repetitive regions constitute moderate evidence under ACMG guidelines, particularly when essential functional domains are lost.
	PP4	Supporting	Clinical phenotype is highly specific for Treacher Collins syndrome.	The affected individuals present a characteristic craniofacial phenotype typical of Treacher Collins syndrome, a condition with a well-defined monogenic etiology involving TCOF1, supporting PP4.
POLR1D NM_015972.4:c.290_291delAG (p.Gly99Ilefs*2)	PVS1	Very Strong	Frameshift variant (+1) introducing a premature termination codon two codons downstream, predicted to result in loss of normal protein function.	Frameshift variants leading to premature stop codons are explicitly designated as PVS1 when loss of function is a known disease mechanism. POLR1D haploinsufficiency is an established cause of autosomal dominant Treacher Collins syndrome, and the truncation removes the C-terminal region required for POLR1C interaction, consistent with a null effect.
	PM2	Moderate	Variant absent from population databases (gnomAD, ExAC, 1000 Genomes) and clinical variant repositories at the time of analysis.	Population frequency data were interrogated using contemporary large-scale reference databases. Absence supports rarity consistent with pathogenicity, while acknowledging that database content may evolve over time.	Pathogenic
	PP1	Supporting	Variant segregates with the TCS phenotype in five affected family members across three generations; segregation analysis limited by unavailability of one obligate parent for testing.	All affected individuals tested carried the variant, with no observed discordant carriers among unaffected relatives. Given the pedigree structure and missing parental sample, PP1 was conservatively applied at the supporting level without assumptions of complete penetrance.
	PP4	Supporting	Clinical phenotype across affected individuals is highly specific for autosomal dominant Treacher Collins syndrome.	Treacher Collins syndrome has a characteristic craniofacial phenotype and a well-defined genetic etiology. The consistent presentation of malar and mandibular hypoplasia, external auditory canal atresia, and conductive hearing loss supports a POLR1D-related monogenic disorder.
